# Supplementary material for: DNA methylation-based age acceleration observed in IDH wild-type glioblastoma is associated with better outcome—including in elderly patients
Source: Acta Neuropathol Commun. 2022 Mar 24;10:39. doi: 10.1186/s40478-022-01344-5 (PMC8944086; doi:10.1186/s40478-022-01344-5)
Supplement: Supplementary file 2 — Additional file. 2. Sample annotation of full EORTC/NCIC & LN-Pilot and Nordic datasets. [file 40478_2022_1344_MOESM2_ESM.xlsx]

## Sheet: Table
Sample_Name	Study	Batch	Tissue	type	age	sex	cg12434587	cg12981137	PROBSTP27	MGMTSTP27	hCIMP	grade	OS_month	OS_status	performanceScore	Treatment	HMpurity	DNAmage	Accel	MNPbrainCAL_11.4	MNPbrainCALscore_11.4
1758	EORTC26981	1	FROZEN	GBM	37	M	-2.58479	0.744081	0.974629	M	noncimp	IV	17.3918	1	1	TMZ+RT	0.858422	72.8434	35.8434	GBM_RTK_I	0.872755
1755	EORTC26981	1	FROZEN	GBM	45	F	-5.70857	-4.74142	0.0439322	U	noncimp	IV	5.65479	1	1	RT	0.609386	68.9888	23.9888	CONTR_HEMI	0.38691
1496	EORTC26981	1	FROZEN	GBM	49	M	-0.480069	0.325095	0.987503	M	cimp	IV	9.73151	1	0	RT	0.653559	#N/A	#N/A	O_IDH	0.999887
1714	EORTC26981	1	FROZEN	GBM	52	M	-0.370213	-0.345587	0.978252	M	noncimp	IV	76.5041	0	0	TMZ+RT	0.608695	77.1315	25.1315	GBM_MES	0.950849
1703	EORTC26981	1	FROZEN	GBM	48	M	-1.27957	-2.31664	0.817696	M	noncimp	IV	16.3068	1	1	RT	0.544512	63.5189	15.5189	PLEX_PED_B	0.117968
1729	EORTC26981	1	FROZEN	GBM	49	M	-5.2712	-5.83146	0.0206429	U	noncimp	IV	16.011	1	1	RT	0.889949	99.8427	50.8427	GBM_RTK_I	0.998883
1759	EORTC26981	1	FROZEN	GBM	53	M	-4.93509	-1.38363	0.607872	M	noncimp	IV	1.44658	1	1	RT	0.53979	72.1783	19.1783	GBM_MES	0.991629
1587	EORTC26981	1	FROZEN	GBM	60	F	-0.463791	0.39051	0.988329	M	noncimp	IV	43.5945	0	1	TMZ+RT	0.85958	93.7903	33.7903	GBM_RTK_II	0.934337
1545	EORTC26981	1	FROZEN	GBM	58	M	-5.19882	-5.35521	0.032922	U	noncimp	IV	8.94247	1	1	RT	0.518878	102.481	44.4814	GBM_MES	0.987113
1732	EORTC26981	1	FROZEN	GBM	62	F	-5.40509	-5.23876	0.0328953	U	noncimp	IV	4.47123	1	1	RT	0.874274	121.908	59.9076	GBM_RTK_II	0.915695
1774	EORTC26981	1	FROZEN	GBM	64	M	-5.25351	-4.8629	0.0496011	U	noncimp	IV	24.263	1	0	TMZ+RT	0.864917	110.282	46.2821	GBM_RTK_II	0.949042
1543	EORTC26981	1	FROZEN	GBM	27	M	-4.86034	-6.18786	0.0184667	U	noncimp	IV	10.4548	1	0	TMZ+RT	0.614317	51.6296	24.6296	GBM_RTK_II	0.532636
1613	EORTC26981	1	FROZEN	GBM	27	M	-5.43854	-5.77375	0.0199524	U	noncimp	IV	10.4548	1	0	TMZ+RT	0.522095	31.122	4.12202	CONTR_WM	0.914235
1704	EORTC26981	1	FROZEN	GBM	48	M	-5.1685	-5.47445	0.0300427	U	noncimp	IV	3.78082	1	2	TMZ+RT	0.88299	72.9027	24.9027	GBM_RTK_I	0.882085
1730	EORTC26981	1	FROZEN	GBM	49	M	-3.44123	-1.13407	0.811073	M	noncimp	IV	15.0904	1	0	RT	0.945129	72.6083	23.6083	GBM_RTK_II	0.631903
1589	EORTC26981	1	FROZEN	GBM	48	M	-5.17307	-5.25502	0.0364828	U	noncimp	IV	8.08767	1	1	TMZ+RT	0.807803	77.1921	29.1921	GBM_RTK_II	0.912294
1566	EORTC26981	1	FROZEN	GBM	60	F	-4.45593	-5.07289	0.0613982	U	noncimp	IV	14.4986	1	1	RT	0.890686	96.8843	36.8843	GBM_RTK_II	0.716734
1705	EORTC26981	1	FROZEN	GBM	53	M	-5.20858	-5.4568	0.0299039	U	noncimp	IV	12.3616	1	1	TMZ+RT	0.935019	135.849	82.8492	GBM_RTK_II	0.868943
1706	EORTC26981	1	FROZEN	GBM	44	M	0.484798	0.613463	0.994208	M	noncimp	IV	8.77808	1	2	RT	0.850435	148.145	104.145	GBM_RTK_II	0.658017
1707	EORTC26981	1	FROZEN	GBM	61	F	-5.00598	-5.13646	0.0441153	U	noncimp	IV	11.8685	1	0	TMZ+RT	0.845398	90.2476	29.2476	GBM_RTK_II	0.535238
1552	EORTC26981	1	FROZEN	GBM	56	M	-5.07861	-6.06431	0.0184561	U	noncimp	IV	10.6192	1	0	TMZ+RT	0.639677	101.384	45.3837	GBM_MES	0.824089
1731	EORTC26981	1	FROZEN	GBM	54	M	-4.06823	-3.44962	0.265269	U	noncimp	IV	14.3671	1	1	RT	0.935367	80.725	26.725	GBM_RTK_II	0.661712
1752	EORTC26981	1	FROZEN	GBM	54	M	-0.0804109	-0.154325	0.984268	M	noncimp	IV	23.0466	1	0	RT	0.624041	138.398	84.3984	GBM_MES	0.959008
1760	EORTC26981	1	FROZEN	GBM	63	M	-5.34471	-5.06856	0.0394879	U	noncimp	IV	7.52877	1	1	RT	0.431809	97.0193	34.0193	GBM_MES	0.994349
1606	EORTC26981	1	FROZEN	GBM	48	F	-6.03689	-6.62381	0.00671153	U	noncimp	IV	9.20548	1	1	TMZ+RT	0.677779	78.899	30.899	GBM_MES	0.695043
1756	EORTC26981	1	FROZEN	GBM	56	M	-0.889142	-2.58389	0.811382	M	noncimp	IV	7.52877	1	0	RT	0.54065	70.7222	14.7222	GBM_MES	0.997544
1761	EORTC26981	1	FROZEN	GBM	51	M	1.44113	1.27451	0.998096	M	noncimp	IV	26.7616	1	0	RT	0.950297	111.108	60.1075	GBM_RTK_II	0.74035
1591	EORTC26981	1	FROZEN	GBM	44	M	-0.557452	-0.385837	0.975162	M	noncimp	IV	36	1	0	TMZ+RT	0.525564	65.2882	21.2882	GBM_MES	0.995096
1603	EORTC26981	1	FROZEN	GBM	53	M	-4.42792	-4.85487	0.0751424	U	noncimp	IV	16.4055	1	0	RT	0.303703	67.0284	14.0284	CONTR_INFLAM	0.999207
1763	EORTC26981	1	FROZEN	GBM	62	M	-4.05472	-0.875262	0.797929	M	noncimp	IV	11.3753	1	1	RT	0.849933	79.8712	17.8712	GBM_RTK_II	0.897485
1584	EORTC26981	1	FROZEN	GBM	56	M	-5.96476	-7.04147	0.00474403	U	noncimp	IV	16.4055	1	0	TMZ+RT	0.714717	103.976	47.9762	GBM_MES	0.933324
1748	EORTC26981	1	FROZEN	GBM	59	M	-2.67068	-1.66531	0.797539	M	noncimp	IV	5.58904	1	1	RT	0.81096	147.273	88.2726	GBM_RTK_II	0.916429
1764	EORTC26981	1	FROZEN	GBM	32	M	-5.39933	-4.88059	0.0453853	U	noncimp	IV	6.96986	1	0	TMZ+RT	0.919281	102.422	70.4221	GBM_RTK_II	0.946074
1601	EORTC26981	1	FROZEN	GBM	55	F	-0.0891821	-1.41237	0.951016	M	noncimp	IV	24.0986	1	0	TMZ+RT	0.545888	62.1849	7.18494	GBM_MES	0.790679
1709	EORTC26981	1	FROZEN	GBM	41	M	-5.09507	-5.77945	0.0236955	U	noncimp	IV	15.6822	1	0	RT	0.724115	72.2912	31.2912	GBM_MES	0.72737
1614	EORTC26981	1	FROZEN	GBM	49	M	-2.87737	0.858724	0.973415	M	noncimp	IV	41.1945	1	1	TMZ+RT	0.878454	108.184	59.1835	GBM_RTK_II	0.942092
1612	EORTC26981	1	FROZEN	GBM	57	M	-4.00344	-0.228984	0.880711	M	noncimp	IV	9.36986	1	1	RT	0.694782	73.4154	16.4154	GBM_MES	0.564285
1617	EORTC26981	1	FROZEN	GBM	63	M	0.325223	0.345433	0.991942	M	noncimp	IV	6.47671	1	1	TMZ+RT	0.735494	83.1597	20.1597	GBM_MES	0.630994
1628	EORTC26981	1	FROZEN	GBM	49	F	-4.80576	-4.50111	0.0845811	U	noncimp	IV	14.4329	1	1	TMZ+RT	0.838329	70.3402	21.3402	GBM_RTK_II	0.933335
1646	EORTC26981	1	FROZEN	GBM	63	M	-5.31487	-5.74587	0.0218121	U	noncimp	IV	14.7616	1	0	TMZ+RT	0.729556	100.957	37.9571	GBM_MES	0.809119
1766	EORTC26981	1	FROZEN	GBM	57	M	-5.04891	-6.25994	0.0156838	U	noncimp	IV	5.98356	1	1	TMZ+RT	0.642461	106.152	49.1517	GBM_MES	0.797134
1749	EORTC26981	1	FROZEN	GBM	52	F	0.0389083	-0.672347	0.97632	M	noncimp	IV	32.4822	0	2	RT	0.700969	95.7756	43.7756	GBM_MES	0.841261
1710	EORTC26981	1	FROZEN	GBM	43	M	-3.27633	-1.4081	0.784154	M	cimp	IV	16.9973	1	1	TMZ+RT	0.768066	#N/A	#N/A	A_IDH_HG	0.995538
1768	EORTC26981	1	FROZEN	GBM	55	F	-5.1176	-5.61635	0.0271391	U	noncimp	IV	5.75342	1	0	TMZ+RT	0.649368	48.6421	-6.35795	GBM_MES	0.36508
1769	EORTC26981	1	FROZEN	GBM	52	M	-5.0328	-3.86585	0.128666	U	noncimp	IV	8.6137	1	1	TMZ+RT	0.85367	151.385	99.3848	GBM_RTK_II	0.742766
1639	EORTC26981	1	FROZEN	GBM	43	M	-5.8942	-5.7249	0.016477	U	noncimp	IV	15.6493	1	1	RT	0.632768	77.9534	34.9534	GBM_MES	0.929091
1647	EORTC26981	1	FROZEN	GBM	44	F	0.313523	-2.67186	0.881993	M	noncimp	IV	5.32603	1	1	RT	0.706255	39.5587	-4.44131	GBM_RTK_I	0.869429
1775	EORTC26981	1	FROZEN	GBM	52	M	0.94069	0.695473	0.995772	M	noncimp	IV	76.5041	0	0	TMZ+RT	0.738992	79.8943	27.8943	GBM_RTK_II	0.382967
1562	Pilot	1	FROZEN	GBM	56	F	0.971451	-0.248287	0.990083	M	noncimp	IV	23.4333	1	0	TMZ+RT	0.86866	103.878	47.8778	GBM_RTK_II	0.661431
1621	Pilot	1	FROZEN	GBM	62	M	1.30021	0.925327	0.997169	M	noncimp	IV	25.4667	1	0	TMZ+RT	0.920485	136.026	74.0262	GBM_RTK_II	0.918245
1622	Pilot	1	FROZEN	GBM	62	M	0.129786	-0.1395	0.986084	M	noncimp	IV	25.4667	1	0	TMZ+RT	0.662652	107.957	45.9574	GBM_MES	0.922659
1564	Pilot	1	FROZEN	GBM	45	M	-4.5192	-5.67558	0.0349346	U	noncimp	IV	9	1	0	TMZ+RT	0.856352	55.0431	10.0431	GBM_RTK_I	0.985823
1297	Pilot	1	FROZEN	GBM	36	M	0.880168	0.501363	0.99478	M	cimp	IV	60.5	1	0	TMZ+RT	0.816461	#N/A	#N/A	A_IDH_HG	0.982926
1308	Pilot	1	FROZEN	GBM	45	F	-2.88327	-3.63685	0.361787	M	noncimp	IV	17.3	1	0	TMZ+RT	0.714642	100.642	55.642	GBM_RTK_II	0.605395
1316	Pilot	1	FROZEN	GBM	68	M	-5.64469	-2.08233	0.358248	M	noncimp	IV	8.96667	1	1	TMZ+RT	0.878629	112.986	44.986	GBM_RTK_II	0.901007
1317	Pilot	1	FROZEN	GBM	26	M	-5.51348	-5.76665	0.0193186	U	noncimp	IV	16.8333	1	0	TMZ+RT	0.751628	109.495	83.4952	GBM_G34	0.997414
1357	Pilot	1	FROZEN	GBM	36	M	-0.550782	-0.178456	0.979485	M	cimp	IV	28.6	1	0	TMZ+RT	0.42805	#N/A	#N/A	A_IDH	0.987679
1360	Pilot	1	FROZEN	GBM	65	M	-4.77661	-0.13565	0.842654	M	noncimp	IV	9.23333	1	0	TMZ+RT	0.755467	85.4637	20.4637	GBM_RTK_II	0.681881
1399	#N/A	1	FROZEN	GBM	#N/A	F	-1.60887	0.354303	0.978156	M	noncimp	IV	#N/A	#N/A	#N/A	#N/A	0.756636	97.7513	#N/A	GBM_RTK_I	0.957681
1419	Pilot	1	FROZEN	GBM	48	F	-1.69844	-4.11145	0.405454	M	noncimp	IV	27.0333	1	1	TMZ+RT	0.420081	62.4007	14.4007	GBM_MES	0.880499
1437	Pilot	1	FROZEN	GBM	48	M	-4.22557	-2.76317	0.385629	M	noncimp	IV	15.8667	1	1	TMZ+RT	0.751344	79.1394	31.1394	GBM_RTK_II	0.517593
1430	Pilot	1	FROZEN	GBM	37	M	0.78391	0.655249	0.995236	M	noncimp	IV	15.5667	1	0	TMZ+RT	0.820708	90.7853	53.7853	GBM_RTK_I	0.995152
1497	Pilot	1	FROZEN	GBM	37	M	0.572561	0.476909	0.993727	M	noncimp	IV	15.5667	1	0	TMZ+RT	0.792724	78.3241	41.3241	GBM_RTK_I	0.766225
2	EORTC26981	2	FFPE	GBM	49	M	-1.47984	-2.38779	0.790729	M	noncimp	IV	16.9973	1	1	TMZ+RT	0.564794	85.7701	36.7701	GBM_MES	0.762161
4	EORTC26981	2	FFPE	GBM	50	M	-4.56921	-4.31181	0.110897	U	noncimp	IV	9.33699	1	1	RT	0.871584	100.393	50.3933	GBM_RTK_II	0.932051
7	EORTC26981	2	FFPE	GBM	57	M	-5.00385	-4.30969	0.0904013	U	noncimp	IV	10.5534	1	1	RT	0.58103	99.8241	42.8241	GBM_MES	0.715389
15	EORTC26981	2	FFPE	GBM	45	F	-5.34651	-4.03521	0.0966457	U	noncimp	IV	5.65479	1	1	RT	0.908543	60.8174	15.8174	GBM_RTK_II	0.91529
16	EORTC26981	2	FFPE	GBM	58	F	0.609363	0.475013	0.993836	M	noncimp	IV	21.7315	1	1	TMZ+RT	0.725018	73.9448	15.9448	GBM_RTK_II	0.572057
17	EORTC26981	2	FFPE	GBM	69	M	-5.838	-3.47743	0.121599	U	noncimp	IV	6.67397	1	1	RT	0.813179	63.0621	-5.9379	GBM_RTK_I	0.884188
19	EORTC26981	2	FFPE	GBM	60	M	-5.61734	-4.57126	0.0534312	U	noncimp	IV	6.60822	1	0	RT	0.655601	75.627	15.627	GBM_RTK_I	0.908251
23	EORTC26981	2	FFPE	GBM	42	M	1.62507	1.45787	0.998541	M	noncimp	IV	50.4329	0	0	TMZ+RT	0.812803	122.849	80.8492	GBM_RTK_II	0.881255
26	EORTC26981	2	FFPE	GBM	55	F	-1.05173	-1.98022	0.873535	M	noncimp	IV	9.46849	1	0	TMZ+RT	0.840818	110.182	55.1821	GBM_RTK_I	0.551354
27	EORTC26981	2	FFPE	GBM	45	F	-4.57667	-2.8702	0.320832	U	noncimp	IV	9.63288	1	0	RT	0.635566	96.0431	51.0431	GBM_MES	0.905681
30	EORTC26981	2	FFPE	GBM	60	M	0.302644	-1.37686	0.96104	M	noncimp	IV	48.1315	1	1	TMZ+RT	0.4828	93.4336	33.4336	GBM_MES	0.881334
32	EORTC26981	2	FFPE	GBM	66	F	-1.36143	-0.411511	0.961679	M	noncimp	IV	13.0192	1	2	RT	0.700271	116.266	50.266	GBM_MES	0.753581
36	EORTC26981	2	FFPE	GBM	52	F	1.54119	0.442535	0.996104	M	noncimp	IV	12.4932	1	1	RT	0.835251	100.038	48.038	GBM_RTK_II	0.942634
39	EORTC26981	2	FFPE	GBM	47	F	-4.93244	-4.3813	0.0880691	U	noncimp	IV	7.52877	1	0	TMZ+RT	0.818644	135.629	88.6288	GBM_RTK_II	0.699247
43	EORTC26981	2	FFPE	GBM	39	F	-1.21742	1.22889	0.991985	M	cimp	IV	7.10137	1	0	RT	0.786862	#N/A	#N/A	A_IDH_HG	0.99807
52	EORTC26981	2	FFPE	GBM	53	F	-5.39699	-4.56547	0.059921	U	noncimp	IV	10.8493	1	0	RT	0.484015	55.6818	2.68176	GBM_MES	0.949716
62	EORTC26981	2	FFPE	GBM	43	M	-3.15449	-2.01142	0.68897	M	noncimp	IV	9.27123	1	0	RT	0.825266	128.147	85.147	GBM_RTK_II	0.851743
75	EORTC26981	2	FFPE	GBM	42	M	-0.775177	0.815909	0.990704	M	noncimp	IV	13.2164	1	1	RT	0.742371	101.258	59.2576	GBM_RTK_II	0.849574
80	EORTC26981	2	FFPE	GBM	46	F	-5.08819	-2.83625	0.271284	U	noncimp	IV	30.4438	1	0	TMZ+RT	0.833524	136.425	90.4253	GBM_RTK_II	0.948463
82	EORTC26981	2	FFPE	GBM	64	M	0.409651	-2.20545	0.923735	M	noncimp	IV	32.4164	0	0	TMZ+RT	0.686521	156.558	92.5582	GBM_RTK_II	0.570951
85	EORTC26981	2	FFPE	GBM	57	M	-5.16646	-3.42996	0.170878	U	noncimp	IV	16.8329	1	1	RT	0.459491	64.2093	7.20933	GBM_MES	0.933445
86	EORTC26981	2	FFPE	GBM	42	F	-4.84794	-4.31351	0.0970798	U	noncimp	IV	11.3425	1	2	TMZ+RT	0.674754	68.6915	26.6915	DMG_K27	0.998056
90	EORTC26981	2	FFPE	GBM	60	F	-0.39027	0.786104	0.992187	M	noncimp	IV	43.5945	0	1	TMZ+RT	0.818618	109.721	49.7211	GBM_RTK_II	0.930615
92	EORTC26981	2	FFPE	GBM	64	F	0.367993	-0.820249	0.977148	M	noncimp	IV	9.0411	1	1	RT	0.569329	102.318	38.3181	GBM_RTK_II	0.518639
93	EORTC26981	2	FFPE	GBM	70	M	-2.79188	-5.00594	0.143336	U	noncimp	IV	10.4548	1	1	TMZ+RT	0.566052	103.476	33.4761	GBM_MES	0.916691
104	EORTC26981	2	FFPE	GBM	56	M	-3.45441	0.999613	0.968532	M	noncimp	IV	19.9233	1	2	TMZ+RT	0.949373	109.401	53.4006	GBM_RTK_I	0.745098
105	EORTC26981	2	FFPE	GBM	63	M	-4.23826	-4.21425	0.139821	U	noncimp	IV	12.4603	1	0	RT	0.832542	111.183	48.1828	GBM_RTK_I	0.523613
109	EORTC26981	2	FFPE	GBM	60	F	-5.37099	-1.01325	0.634542	M	noncimp	IV	21.4685	1	1	RT	0.564327	69.7297	9.72971	GBM_MES	0.956528
111	EORTC26981	2	FFPE	GBM	34	M	-3.13718	-1.58296	0.768772	M	noncimp	IV	15.8137	1	1	TMZ+RT	0.889931	87.5081	53.5081	GBM_RTK_II	0.873015
117	EORTC26981	2	FFPE	GBM	60	M	1.36783	0.275961	0.995024	M	noncimp	IV	15.7479	1	0	TMZ+RT	0.915974	104.004	44.0041	GBM_RTK_II	0.73744
119	EORTC26981	2	FFPE	GBM	48	M	0.420012	-0.170518	0.98769	M	noncimp	IV	18.411	1	1	TMZ+RT	0.74072	107.975	59.9753	GBM_RTK_II	0.655023
124	EORTC26981	2	FFPE	GBM	63	M	0.033573	0.0163896	0.987313	M	noncimp	IV	13.3151	1	1	RT	0.804726	141.294	78.2941	GBM_RTK_II	0.899691
129	EORTC26981	2	FFPE	GBM	48	M	-2.04031	-3.50066	0.500721	M	noncimp	IV	3.78082	1	2	TMZ+RT	0.925766	77.9606	29.9606	GBM_RTK_I	0.915977
131	EORTC26981	2	FFPE	GBM	46	F	0.399559	-0.403619	0.984605	M	noncimp	IV	24.5918	1	0	RT	0.581504	106.01	60.0099	GBM_MES	0.825298
133	EORTC26981	2	FFPE	GBM	54	M	-4.17349	-4.92129	0.0803443	U	noncimp	IV	14.4	1	0	TMZ+RT	0.601705	54.7166	0.716596	PXA	0.894773
135	EORTC26981	2	FFPE	GBM	59	F	0.563318	0.585027	0.994294	M	noncimp	IV	5.88493	1	1	RT	0.81155	98.5391	39.5391	GBM_RTK_II	0.569189
144	EORTC26981	2	FFPE	GBM	37	M	1.1511	-0.098783	0.99213	M	cimp	IV	61.2493	1	0	TMZ+RT	0.749985	#N/A	#N/A	A_IDH_HG	0.938032
145	EORTC26981	2	FFPE	GBM	51	F	-3.83507	-4.8429	0.100953	U	noncimp	IV	19.726	1	0	TMZ+RT	0.932369	124.898	73.8983	GBM_RTK_II	0.841564
155	EORTC26981	2	FFPE	GBM	52	M	-0.195424	-0.280606	0.981267	M	noncimp	IV	20.9096	1	0	TMZ+RT	0.564569	63.6766	11.6766	GBM_MES	0.970713
157	EORTC26981	2	FFPE	GBM	48	M	-4.82439	-5.21038	0.0452778	U	noncimp	IV	8.08767	1	1	TMZ+RT	0.821542	79.3467	31.3467	GBM_RTK_II	0.940596
158	EORTC26981	2	FFPE	GBM	61	M	1.63559	0.620302	0.996854	M	noncimp	IV	11.0137	1	1	RT	0.835535	102.875	41.8751	GBM_RTK_II	0.92363
161	EORTC26981	2	FFPE	GBM	53	M	-4.4998	-5.19974	0.0537763	U	noncimp	IV	12.3616	1	1	TMZ+RT	0.871766	134.714	81.7136	GBM_RTK_II	0.830185
167	EORTC26981	2	FFPE	GBM	62	F	-4.01289	-5.66807	0.0454389	U	noncimp	IV	17.2603	1	0	RT	0.516826	57.4143	-4.58573	GBM_MES	0.131095
178	EORTC26981	2	FFPE	GBM	55	F	-4.02044	-4.46638	0.126137	U	noncimp	IV	14.7288	1	1	RT	0.936885	49.7628	-5.2372	GBM_RTK_II	0.774089
185	EORTC26981	2	FFPE	GBM	68	F	1.06902	0.529635	0.995394	M	noncimp	IV	17.1616	1	1	RT	0.875672	97.6882	29.6882	GBM_RTK_II	0.6325
187	EORTC26981	2	FFPE	GBM	61	F	-4.26838	-5.3111	0.0547416	U	noncimp	IV	8.64658	1	1	RT	0.57402	74.5904	13.5904	GBM_MES	0.940621
189	EORTC26981	2	FFPE	GBM	64	M	-4.31247	-3.62075	0.213151	U	noncimp	IV	3.51781	1	1	RT	0.947641	94.9799	30.9799	GBM_RTK_II	0.914158
210	EORTC26981	2	FFPE	GBM	40	M	-5.72463	-5.11744	0.0311586	U	noncimp	IV	14.4329	1	1	RT	0.538192	65.0627	25.0627	GBM_MES	0.695488
212	EORTC26981	2	FFPE	GBM	59	F	-1.76343	-4.08191	0.403794	M	noncimp	IV	16.2411	1	0	RT	0.595179	86.1006	27.1006	GBM_MES	0.756788
218	EORTC26981	2	FFPE	GBM	48	F	-5.24228	-4.38089	0.0758314	U	noncimp	IV	16.274	1	0	RT	0.688299	88.9903	40.9903	GBM_RTK_II	0.909977
225	EORTC26981	2	FFPE	GBM	54	F	-5.73996	-4.60316	0.0488632	U	noncimp	IV	9.50137	1	2	RT	0.451557	64.8688	10.8688	GBM_MES	0.995996
229	EORTC26981	2	FFPE	GBM	54	M	-5.4285	-4.47548	0.0637941	U	noncimp	IV	13.3479	1	0	RT	0.792514	109.761	55.7608	GBM_RTK_II	0.848686
230	EORTC26981	2	FFPE	GBM	29	M	-5.31183	-2.39457	0.332523	U	cimp	IV	15.3534	1	0	TMZ+RT	0.873929	#N/A	#N/A	A_IDH_HG	0.999494
233	EORTC26981	2	FFPE	GBM	49	M	-5.31028	-4.808	0.0505978	U	noncimp	IV	12.789	1	1	TMZ+RT	0.578111	88.3601	39.3601	GBM_MES	0.979255
248	EORTC26981	2	FFPE	GBM	50	M	-5.47386	-4.339	0.0701988	U	noncimp	IV	59.3753	0	1	TMZ+RT	0.754504	62.9182	12.9182	EPN_RELA	0.999401
250	EORTC26981	2	FFPE	GBM	36	M	-3.66576	0.0568305	0.919972	M	noncimp	IV	44.5479	0	1	TMZ+RT	0.865238	95.3952	59.3952	PXA	0.484898
253	EORTC26981	2	FFPE	GBM	56	M	-3.55539	-2.6456	0.499114	M	noncimp	IV	14.5973	1	0	TMZ+RT	0.555521	81.6111	25.6111	GBM_MES	0.972257
260	EORTC26981	2	FFPE	GBM	58	M	0.549377	0.491341	0.993734	M	noncimp	IV	29.3589	1	0	TMZ+RT	0.730251	95.7676	37.7676	GBM_RTK_II	0.820128
261	EORTC26981	2	FFPE	GBM	45	M	-4.28414	-3.88352	0.177329	U	noncimp	IV	26.3014	1	0	RT	0.701496	101.123	56.1231	GBM_MES	0.691565
262	EORTC26981	2	FFPE	GBM	49	F	1.07778	1.67278	0.998405	M	cimp	IV	16.3397	1	0	RT	0.825911	#N/A	#N/A	A_IDH_HG	0.98834
265	EORTC26981	2	FFPE	GBM	60	M	-4.01965	-3.59743	0.244146	U	noncimp	IV	14.4329	1	0	RT	0.795457	108.437	48.4375	GBM_RTK_II	0.878942
267	EORTC26981	2	FFPE	GBM	60	M	-5.33484	-4.25239	0.0809041	U	noncimp	IV	1.8411	1	1	TMZ+RT	0.561153	78.6509	18.6509	GBM_MES	0.931944
274	EORTC26981	2	FFPE	GBM	48	F	-5.69773	-3.47966	0.129487	U	noncimp	IV	9.20548	1	1	TMZ+RT	0.602183	86.6624	38.6624	GBM_RTK_II	0.51771
288	EORTC26981	2	FFPE	GBM	44	M	0.769269	0.0809526	0.991854	M	noncimp	IV	36	1	0	TMZ+RT	0.60668	69.8149	25.8149	GBM_MES	0.894672
304	EORTC26981	2	FFPE	GBM	50	F	-4.17377	-3.22057	0.296884	U	noncimp	IV	16.2082	1	0	RT	0.641403	60.4496	10.4496	GBM_MES	0.963678
316	EORTC26981	2	FFPE	GBM	58	M	-1.58902	1.12514	0.989296	M	noncimp	IV	26.8274	1	0	RT	0.90876	84.6861	26.6861	GBM_RTK_II	0.941765
318	EORTC26981	2	FFPE	GBM	67	F	-2.09534	0.849407	0.982085	M	noncimp	IV	16.3068	1	1	TMZ+RT	0.730653	111.38	44.3804	GBM_RTK_II	0.852228
321	EORTC26981	2	FFPE	GBM	47	M	-4.29221	-3.06242	0.314731	U	noncimp	IV	5.42466	1	1	TMZ+RT	0.736282	118.701	71.7009	GBM_RTK_II	0.81395
326	EORTC26981	2	FFPE	GBM	40	F	-4.75283	-4.61351	0.0788627	U	noncimp	IV	13.3808	1	0	TMZ+RT	0.446846	56.3447	16.3447	GBM_MES	0.996526
329	EORTC26981	2	FFPE	GBM	58	M	-5.13292	-4.73608	0.0588667	U	noncimp	IV	10.5205	1	0	RT	0.692459	60.5359	2.53587	GBM_MES	0.671468
430	EORTC26981	2	FFPE	GBM	49	M	0.365915	-0.0270513	0.988897	M	noncimp	IV	12.9205	1	0	TMZ+RT	0.681345	120.383	71.3827	GBM_RTK_I	0.925234
440	EORTC26981	2	FFPE	GBM	65	M	-5.64092	-4.80563	0.0429421	U	noncimp	IV	9.50137	1	2	RT	0.677555	130.939	65.9391	GBM_MES	0.757918
442	EORTC26981	2	FFPE	GBM	61	M	-5.03957	-4.79116	0.0587657	U	noncimp	IV	4.73425	1	0	TMZ+RT	0.562573	67.215	6.21505	GBM_MES	0.984658
448	EORTC26981	2	FFPE	GBM	48	M	-3.91606	-0.515308	0.855693	M	cimp	IV	41.0959	0	0	RT	0.620354	#N/A	#N/A	A_IDH_HG	0.887984
450	EORTC26981	2	FFPE	GBM	69	F	-4.8576	-3.55245	0.177978	U	noncimp	IV	6.37808	1	2	TMZ+RT	0.915248	167.423	98.4226	GBM_RTK_II	0.83495
454	EORTC26981	2	FFPE	GBM	48	M	-1.11421	0.546808	0.985809	M	noncimp	IV	21.3699	1	0	TMZ+RT	0.904901	69.0233	21.0233	GBM_RTK_II	0.806525
457	EORTC26981	2	FFPE	GBM	69	F	-4.25144	-0.494765	0.835102	M	noncimp	IV	11.9342	1	1	RT	0.888608	117.893	48.8928	GBM_RTK_I	0.999797
464	EORTC26981	2	FFPE	GBM	57	F	2.14669	2.0466	0.999357	M	noncimp	IV	23.4082	1	1	TMZ+RT	0.880275	124.927	67.9268	GBM_RTK_II	0.949187
466	EORTC26981	2	FFPE	GBM	33	F	-4.86864	-4.10803	0.113988	U	noncimp	IV	9.00822	1	1	RT	0.746494	61.4638	28.4638	GBM_RTK_I	0.648521
469	EORTC26981	2	FFPE	GBM	49	M	-5.15982	-5.17497	0.0394454	U	noncimp	IV	1.70959	1	1	TMZ+RT	0.830703	60.5312	11.5312	GBM_RTK_I	0.503849
474	EORTC26981	2	FFPE	GBM	60	M	-4.64226	-4.01399	0.136556	U	noncimp	IV	19.2986	1	1	RT	0.898699	119.505	59.5047	GBM_RTK_I	0.943522
478	EORTC26981	2	FFPE	GBM	50	F	-0.754014	0.15944	0.983239	M	noncimp	IV	32.1205	1	1	TMZ+RT	0.708591	89.1147	39.1147	GBM_MES	0.700331
479	EORTC26981	2	FFPE	GBM	57	M	-2.67866	0.33729	0.961658	M	noncimp	IV	7.36438	1	1	RT	0.913539	125.025	68.0247	GBM_RTK_II	0.816974
487	EORTC26981	2	FFPE	GBM	63	F	0.210437	0.358348	0.991545	M	noncimp	IV	15.4849	1	1	RT	0.888615	138.766	75.766	GBM_RTK_II	0.869828
492	EORTC26981	2	FFPE	GBM	41	M	-4.77578	-4.79021	0.0670005	U	noncimp	IV	0.558904	1	1	TMZ+RT	0.879135	72.4128	31.4128	GBM_RTK_II	0.858049
495	EORTC26981	2	FFPE	GBM	55	M	-4.57354	-4.27675	0.11391	U	noncimp	IV	11.4082	1	0	RT	0.684765	57.5419	2.54185	GBM_RTK_I	0.966498
506	EORTC26981	2	FFPE	GBM	57	M	-6.81818	-4.06483	0.0457283	U	noncimp	IV	5.98356	1	1	TMZ+RT	0.602828	99.2706	42.2706	GBM_MES	0.869198
510	EORTC26981	2	FFPE	GBM	60	F	-1.65509	-1.48961	0.887862	M	noncimp	IV	8.08767	1	1	RT	0.443292	117.437	57.4369	GBM_MES	0.991958
512	EORTC26981	2	FFPE	GBM	61	F	-3.95467	-4.22184	0.157848	U	noncimp	IV	17.4247	1	1	RT	0.915858	77.1516	16.1516	GBM_RTK_II	0.895403
517	EORTC26981	2	FFPE	GBM	64	M	-5.0262	-5.14871	0.0431965	U	noncimp	IV	13.1836	1	1	RT	0.643685	59.0837	-4.91626	GBM_MES	0.745348
523	EORTC26981	2	FFPE	GBM	69	F	-5.32843	-4.01242	0.0993544	U	noncimp	IV	2.10411	1	2	RT	0.331651	96.9393	27.9393	CONTR_INFLAM	0.410209
528	EORTC26981	2	FFPE	GBM	33	M	-1.46332	-0.783129	0.943996	M	cimp	IV	65.8849	0	0	TMZ+RT	0.774676	#N/A	#N/A	A_IDH	0.553634
530	EORTC26981	2	FFPE	GBM	58	M	-4.76738	-4.23838	0.107356	U	noncimp	IV	5.85205	1	0	RT	0.817662	129.665	71.6653	GBM_RTK_I	0.940202
535	EORTC26981	2	FFPE	GBM	54	M	-1.37104	-4.61357	0.337286	U	noncimp	IV	9.0411	1	1	TMZ+RT	0.909467	90.106	36.106	GBM_RTK_II	0.763647
44	EORTC26981	2	FFPE	GBM	50	M	-3.77852	-4.14747	0.180558	U	noncimp	IV	14.2685	1	0	RT	0.474487	56.9653	6.96535	GBM_MES	0.933819
134	EORTC26981	2	FFPE	GBM	57	M	-3.92329	-4.31493	0.148802	U	noncimp	IV	4.07671	1	0	TMZ+RT	0.650431	100.92	43.9203	GBM_RTK_I	0.435298
156	EORTC26981	2	FFPE	GBM	67	F	-3.77764	-3.90581	0.216153	U	noncimp	IV	1.74247	1	0	RT	0.433786	102.301	35.3014	GBM_MES	0.972218
538	EORTC26981	2	FFPE	GBM	66	M	-3.88825	-2.04094	0.594163	M	noncimp	IV	11.7041	1	1	RT	0.887401	59.3019	-6.69806	GBM_RTK_I	0.969216
539	EORTC26981	2	FFPE	GBM	60	M	-3.88655	-1.65256	0.677415	M	noncimp	IV	26.0055	1	1	TMZ+RT	0.867606	50.496	-9.50398	GBM_RTK_I	0.962387
541	EORTC26981	2	FFPE	GBM	45	M	-0.529085	0.967225	0.992887	M	noncimp	IV	53.589	1	1	TMZ+RT	0.881386	100.525	55.5251	GBM_RTK_II	0.911135
542	EORTC26981	2	FFPE	GBM	36	M	0.0802163	-0.514659	0.979906	M	cimp	IV	28.9315	1	1	RT	0.770188	#N/A	#N/A	A_IDH_HG	0.999745
548	EORTC26981	2	FFPE	GBM	60	F	-5.00038	-4.72771	0.0633172	U	noncimp	IV	17.5233	1	0	RT	0.858098	95.9743	35.9743	GBM_RTK_II	0.812525
555	EORTC26981	2	FFPE	GBM	50	F	-4.15832	-3.59279	0.231673	U	noncimp	IV	6.54247	1	0	TMZ+RT	0.834448	82.2095	32.2095	GBM_RTK_II	0.685926
556	EORTC26981	2	FFPE	GBM	51	M	-3.19579	0.663161	0.962724	M	noncimp	IV	7.36438	1	0	RT	0.921778	53.0771	2.07711	GBM_MID	0.619099
558	EORTC26981	2	FFPE	GBM	55	F	-5.19351	-4.60999	0.0637489	U	noncimp	IV	5.75342	1	0	TMZ+RT	0.729951	49.3867	-5.61331	PXA	0.286112
559	EORTC26981	2	FFPE	GBM	62	F	-4.38322	-2.72561	0.374252	M	noncimp	IV	18.1151	1	1	RT	0.934186	89.6745	27.6745	GBM_RTK_II	0.796095
560	EORTC26981	2	FFPE	GBM	65	M	-0.109229	-0.133636	0.984329	M	noncimp	IV	39.2877	0	1	TMZ+RT	0.829815	163.773	98.773	GBM_RTK_I	0.751564
563	EORTC26981	2	FFPE	GBM	52	M	-3.30869	-2.56568	0.549965	M	noncimp	IV	8.6137	1	1	TMZ+RT	0.822691	149.096	97.0965	GBM_RTK_II	0.568984
564	EORTC26981	2	FFPE	GBM	48	M	0.879648	1.28889	0.997476	M	cimp	IV	27.1562	0	0	TMZ+RT	0.851927	#N/A	#N/A	A_IDH_HG	0.999845
567	EORTC26981	2	FFPE	GBM	57	M	-4.53149	-1.73623	0.580408	M	noncimp	IV	8.25205	1	1	RT	0.892256	52.6637	-4.33629	PLEX_PED_B	0.144389
571	EORTC26981	2	FFPE	GBM	41	F	-3.36039	-3.66142	0.301141	U	noncimp	IV	12.3288	1	1	TMZ+RT	0.77634	95.8377	54.8377	GBM_RTK_II	0.792864
13	EORTC26981	2	FFPE	GBM	29	M	-5.47846	-4.71246	0.0505913	U	noncimp	IV	11.6384	1	1	RT	0.613588	46.2496	17.2496	GBM_MES	0.659244
103	EORTC26981	2	FFPE	GBM	64	F	-3.69701	-3.35131	0.324756	U	noncimp	IV	18.0822	1	1	TMZ+RT	0.918933	122.026	58.0259	GBM_RTK_II	0.67634
574	EORTC26981	2	FFPE	GBM	44	F	-0.327912	-3.91015	0.628575	M	noncimp	IV	5.32603	1	1	RT	0.795934	57.0974	13.0974	GBM_RTK_I	0.988738
270	EORTC26981	2	FFPE	GBM	59	F	1.80537	2.14753	0.999299	M	noncimp	IV	18.2137	1	1	RT	0.943127	120.545	61.5449	GBM_RTK_II	0.686089
322	EORTC26981	2	FFPE	GBM	63	F	-4.32807	-3.74297	0.193489	U	noncimp	IV	8.58082	1	1	TMZ+RT	0.861455	87.4013	24.4013	GBM_RTK_I	0.999387
367	EORTC26981	2	FFPE	GBM	53	F	1.37807	0.529572	0.996083	M	cimp	IV	10.7178	1	2	TMZ+RT	0.869657	#N/A	#N/A	A_IDH_HG	0.93791
493	EORTC26981	2	FFPE	GBM	68	F	0.311731	-0.558414	0.981449	M	noncimp	IV	2.79452	1	2	TMZ+RT	0.750829	113.955	45.9548	GBM_RTK_II	0.635015
532	EORTC26981	2	FFPE	GBM	68	M	-4.58146	-5.05885	0.0584052	U	noncimp	IV	3.87945	1	2	TMZ+RT	0.868125	101.128	33.1283	GBM_RTK_I	0.999654
P-110	Pilot	2	FFPE	GBM	53	M	1.12565	0.884288	0.996777	M	noncimp	IV	3.1	1	1	TMZ+RT	#N/A	#N/A	#N/A	GBM_RTK_I	0.775984
P-217	Pilot	2	FFPE	GBM	51	M	-0.337111	0.383207	0.989001	M	cimp	IV	42.4	1	1	TMZ+RT	#N/A	#N/A	#N/A	O_IDH	0.958439
P-223	Pilot	2	FFPE	GBM	52	M	-1.69597	-0.385233	0.955668	M	noncimp	IV	68.8	1	0	TMZ+RT	#N/A	#N/A	#N/A	GBM_RTK_II	0.884922
P-244	Pilot	2	FFPE	GBM	53	F	-4.60412	-4.60017	0.085711	U	noncimp	IV	8.63333	1	0	TMZ+RT	#N/A	#N/A	#N/A	GBM_MES	0.912317
333	EORTC26981	2	FFPE	GBM	62	F	-4.52887	-5.58184	0.0377978	U	noncimp	IV	11.9014	1	1	RT	0.840677	91.035	29.035	GBM_RTK_II	0.706873
337	EORTC26981	2	FFPE	GBM	66	F	-4.15971	-4.15155	0.152222	U	noncimp	IV	12.7562	1	1	RT	0.513306	105.02	39.02	GBM_MES	0.965088
340	EORTC26981	2	FFPE	GBM	46	F	-4.24899	-5.40893	0.0507263	U	noncimp	IV	8.94247	1	0	TMZ+RT	0.949599	35.8072	-10.1928	GBM_MID	0.753055
341	EORTC26981	2	FFPE	GBM	68	F	-4.11097	-13.6373	2.80991e-05	U	noncimp	IV	6.31233	1	0	RT	0.70776	132.37	64.3695	GBM_MES	0.650919
342	EORTC26981	2	FFPE	GBM	53	M	-0.762712	-0.612084	0.966185	M	noncimp	IV	14.5973	1	0	TMZ+RT	0.657165	87.9703	34.9703	GBM_RTK_II	0.263843
353	EORTC26981	2	FFPE	GBM	68	M	-2.20106	1.08648	0.984752	M	noncimp	IV	8.84384	1	1	RT	0.832813	156.779	88.7791	GBM_RTK_II	0.888845
354	EORTC26981	2	FFPE	GBM	54	F	-4.50991	-4.97571	0.0650446	U	noncimp	IV	66.0164	0	0	TMZ+RT	0.898745	118.714	64.7144	GBM_RTK_II	0.795654
356	EORTC26981	2	FFPE	GBM	32	M	-4.06392	-4.5444	0.116012	U	noncimp	IV	6.96986	1	0	TMZ+RT	0.753901	89.7912	57.7912	GBM_RTK_II	0.842489
359	EORTC26981	2	FFPE	GBM	44	M	-5.36821	-5.22671	0.0338829	U	noncimp	IV	9.0411	1	0	RT	0.693747	43.4471	-0.552862	GBM_MYCN	0.84553
360	EORTC26981	2	FFPE	GBM	55	F	1.05107	-1.09009	0.97948	M	noncimp	IV	24.0986	1	0	TMZ+RT	0.822755	84.5943	29.5943	GBM_RTK_I	0.455015
369	EORTC26981	2	FFPE	GBM	57	F	0.392517	-0.525638	0.982732	M	noncimp	IV	37.7753	0	0	TMZ+RT	0.757081	110.128	53.1281	GBM_MES	0.798545
378	EORTC26981	2	FFPE	GBM	62	F	0.615767	0.211915	0.992174	M	noncimp	IV	26.8274	1	0	RT	0.831524	126.524	64.5242	GBM_RTK_I	0.777441
379	EORTC26981	2	FFPE	GBM	67	M	-3.94529	-5.00598	0.0834893	U	noncimp	IV	43.2986	0	0	RT	0.743186	64.3273	-2.67271	ANA_PA	0.432436
381	EORTC26981	2	FFPE	GBM	52	M	-1.19653	0.383309	0.982808	M	noncimp	IV	28.0438	1	1	TMZ+RT	0.701535	75.9806	23.9806	GBM_MES	0.674988
382	EORTC26981	2	FFPE	GBM	65	M	-3.96429	-1.13482	0.765056	M	noncimp	IV	15.4849	1	2	RT	0.430795	91.4399	26.4399	GBM_MES	0.755705
383	EORTC26981	2	FFPE	GBM	34	F	-4.95924	-0.879012	0.70954	M	noncimp	IV	21.5342	1	1	TMZ+RT	0.581718	69.5832	35.5832	GBM_MES	0.965625
384	EORTC26981	2	FFPE	GBM	63	M	-5.33798	-4.05353	0.0955616	U	noncimp	IV	9.0411	1	1	RT	0.693642	92.5375	29.5375	GBM_MES	0.950703
385	EORTC26981	2	FFPE	GBM	60	M	0.47307	-0.265909	0.986933	M	noncimp	IV	25.9397	1	1	TMZ+RT	0.733932	82.0287	22.0287	GBM_RTK_II	0.501376
386	EORTC26981	2	FFPE	GBM	59	M	-0.934031	-1.61521	0.911557	M	noncimp	IV	16.3397	1	1	RT	0.537402	89.2744	30.2744	GBM_MES	0.855862
403	EORTC26981	2	FFPE	GBM	25	M	-1.70156	0.320275	0.976371	M	cimp	IV	19.7589	1	1	TMZ+RT	0.778949	#N/A	#N/A	A_IDH_HG	0.99922
406	EORTC26981	2	FFPE	GBM	51	M	-5.84394	-5.64638	0.0181647	U	noncimp	IV	15.7479	1	1	TMZ+RT	0.806572	76.5764	25.5764	GBM_RTK_I	0.998769
410	EORTC26981	2	FFPE	GBM	61	F	-4.74762	-5.4592	0.0377367	U	noncimp	IV	4.40548	1	1	TMZ+RT	0.64047	94.7691	33.7691	GBM_MES	0.887254
412	EORTC26981	2	FFPE	GBM	62	M	-5.49738	-3.83599	0.106213	U	noncimp	IV	15.3205	1	0	RT	0.368127	55.1706	-6.82938	CONTR_REACT	0.90222
423	EORTC26981	2	FFPE	GBM	48	M	-5.01638	-4.55038	0.0732142	U	noncimp	IV	10.0274	1	2	TMZ+RT	0.710501	95.6484	47.6484	GBM_MES	0.773995
P103	Pilot	3	FFPE	GBM	56	M	-6.00911	-5.05059	0.0286085	U	#N/A	IV	11.6667	1	1	TMZ+RT	#N/A	#N/A	#N/A	GBM_RTK_II	0.764353
P106	Pilot	3	FFPE	GBM	52	F	-4.87663	-4.05739	0.118372	U	#N/A	IV	9.53333	1	1	TMZ+RT	#N/A	#N/A	#N/A	GBM_RTK_II	0.906379
P233	Pilot	3	FFPE	GBM	39	M	-4.64936	-3.53022	0.197857	U	#N/A	IV	217.3	0	1	TMZ+RT	#N/A	#N/A	#N/A	GBM_MES	0.632872
P229	Pilot	4	FFPE	GBM	43	F	-4.20159	-5.19518	0.062606	U	#N/A	IV	16.2667	1	1	TMZ+RT	#N/A	#N/A	#N/A	GBM_RTK_II	0.509597
49	EORTC26981	4	FFPE	GBM	62	M	-5.02166	-5.30815	0.0375735	U	noncimp	IV	19.6603	1	0	RT	0.476083	92.9144	30.9144	GBM_MES	0.988379
46	EORTC26981	4	FFPE	GBM	51	M	-5.20454	-5.77412	0.0225048	U	noncimp	IV	9.23836	1	0	TMZ+RT	0.750766	58.4387	7.4387	GBM_RTK_II	0.679295
28	EORTC26981	5	FFPE	GBM	59	M	-5.47874	-5.6561	0.0217436	U	noncimp	IV	17.0959	1	0	TMZ+RT	0.0347028	34.4665	-24.5335	CONTR_INFLAM	0.999138
P243	Pilot	5	FFPE	GBM	53	M	-3.97942	-4.85121	0.0935991	U	#N/A	IV	13.8	1	0	TMZ+RT	#N/A	#N/A	#N/A	GBM_MES	0.678983
286	EORTC26981	5	FFPE	GBM	61	M	-5.24063	-4.06777	0.0989083	U	noncimp	IV	7.03562	1	1	RT	0.59284	89.7285	28.7285	GBM_MES	0.877559
OM03116	Nordic	3	FFPE	GBM	68.6543	M	-4.58883	-2.90165	0.313137	U	noncimp	IV	1.73333	1	1	RT	0.728253	107.006	38.3518	GBM_MES	0.854679
OM03246	Nordic	3	FFPE	GBM	72.679	M	-5.30154	-5.44482	0.0288239	U	noncimp	IV	6.2	1	1	TMZ	0.751298	90.5752	17.8962	GBM_RTK_II	0.707454
MD1005	Nordic	3	FFPE	GBM	64.9829	M	0.756622	1.20021	0.997077	M	noncimp	IV	10.2333	1	0	RT	0.804377	109.66	44.6773	GBM_RTK_II	0.777906
OM03255	Nordic	3	FFPE	GBM	64.9418	M	-4.5031	-4.80562	0.0755608	U	noncimp	IV	1.76667	1	2	TMZ	0.533706	76.0481	11.1063	GBM_MES	0.71434
OM03153	Nordic	3	FFPE	GBM	66.1164	F	-5.75244	-4.6239	0.0476784	U	noncimp	IV	11.9	1	3	RT	0.791479	81.5222	15.4058	GBM_RTK_I	0.91002
OM03111	Nordic	3	FFPE	GBM	65.6728	F	-0.140356	-0.602794	0.975615	M	noncimp	IV	4.06667	1	0	RT	0.568538	83.8214	18.1486	GBM_MES	0.958346
OM03088	Nordic	3	FFPE	GBM	79.1869	M	-6.15518	-5.16273	0.0239882	U	noncimp	IV	4.73333	1	1	TMZ	0.618712	90.0263	10.8394	GBM_RTK_II	0.413142
OM03104	Nordic	3	FFPE	GBM	60.2108	F	-4.81909	-2.36982	0.397918	M	noncimp	IV	8.76667	1	1	TMZ	0.391415	76.7171	16.5063	CONTR_INFLAM	0.670771
OM03117	Nordic	3	FFPE	GBM	68.5038	F	-4.9608	-0.76514	0.730632	M	noncimp	IV	3	1	1	TMZ	0.515369	81.2037	12.6999	GBM_MES	0.958011
MD1009	Nordic	3	FFPE	GBM	70.1656	F	-0.614065	-0.929127	0.958396	M	noncimp	IV	4.23333	1	2	RT	0.666621	113.155	42.9893	GBM_RTK_I	0.810416
OM03086	Nordic	3	FFPE	GBM	73.3005	M	-5.17389	-3.48087	0.163761	U	noncimp	IV	12.7333	1	1	RT	0.828875	83.8321	10.5316	GBM_RTK_II	0.914694
OM03260	Nordic	3	FFPE	GBM	75.5373	F	-1.04126	0.0174911	0.97788	M	noncimp	IV	6.13333	1	2	RT	0.588409	119.882	44.3452	GBM_MES	0.62452
OM03089	Nordic	3	FFPE	GBM	73.013	F	-0.310113	-0.201759	0.981497	M	noncimp	IV	18.5667	1	2	RT	0.841317	164.446	91.4331	GBM_RTK_II	0.777579
OM03118	Nordic	3	FFPE	GBM	72.5257	F	-1.94748	-1.23991	0.895322	M	noncimp	IV	7.63333	1	0	RT	0.927039	128.258	55.7319	GBM_RTK_II	0.765057
OM03087	Nordic	3	FFPE	GBM	76.6872	F	0.319587	-3.02877	0.84343	M	noncimp	IV	1.56667	1	3	TMZ	0.627159	127.934	51.2465	GBM_MES	0.725492
OM03261	Nordic	3	FFPE	GBM	70.1903	M	0.401469	0.271664	0.991714	M	noncimp	IV	10.9333	1	2	RT	0.709367	102.685	32.4948	GBM_RTK_II	0.656234
OM03097	Nordic	3	FFPE	GBM	73.6016	M	-5.27278	-3.1674	0.199055	U	noncimp	IV	12.8	1	1	TMZ	0.599959	81.4188	7.81721	GBM_MES	0.656685
OM03134	Nordic	3	FFPE	GBM	69.848	M	-4.79488	-4.01824	0.126908	U	noncimp	IV	17.2667	1	0	RT	0.884818	146.829	76.9814	GBM_RTK_II	0.770706
OM03119	Nordic	3	FFPE	GBM	63.5209	M	-5.11485	-4.93678	0.0498206	U	noncimp	IV	4.36667	1	1	TMZ	0.690386	81.5323	18.0114	GBM_MES	0.660457
OM03091	Nordic	3	FFPE	GBM	70.4367	M	-4.70932	-0.160374	0.844313	M	noncimp	IV	8.4	1	1	RT	0.729384	121.706	51.2691	GBM_RTK_II	0.769054
OM03264	Nordic	3	FFPE	GBM	66.0753	F	0.523462	0.261522	0.992153	M	noncimp	IV	0.733333	0	1	RT	0.733599	98.6039	32.5286	GBM_RTK_II	0.702739
OM03195	Nordic	3	FFPE	GBM	69.807	M	1.34839	-1.24347	0.979772	M	noncimp	IV	66.6	0	1	TMZ	0.863539	104.801	34.9935	GBM_RTK_II	0.927017
OM03220	Nordic	3	FFPE	GBM	66.9979	M	-3.39801	-3.08388	0.419059	M	noncimp	IV	13.2333	1	0	RT	0.791819	95.1709	28.173	GBM_MES	0.900926
OM03249	Nordic	3	FFPE	GBM	74.8857	M	-5.53193	-5.10466	0.0347705	U	noncimp	IV	13.4	1	1	RT	0.518658	93.4693	18.5836	GBM_MES	0.759881
OM03139	Nordic	3	FFPE	GBM	72.5092	F	0.801627	-1.79897	0.955951	M	noncimp	IV	14.9	1	0	RT	0.92949	143.086	70.5769	GBM_RTK_II	0.946092
MD1013	Nordic	3	FFPE	GBM	74.0643	M	-5.9409	-4.69123	0.0408497	U	noncimp	IV	7.73333	1	1	RT	0.525395	83.1147	9.05035	GBM_MES	0.916272
OM03098	Nordic	3	FFPE	GBM	70.1793	M	0.473505	0.0661034	0.990362	M	noncimp	IV	9.13333	1	1	TMZ	0.688599	112.682	42.5028	PLEX_PED_B	0.314079
OM03265	Nordic	3	FFPE	GBM	69.8344	F	1.73513	0.666417	0.997139	M	cimp	IV	9.56667	1	1	RT	0.832024	#N/A	#N/A	A_IDH_HG	0.999885
OM03198	Nordic	3	FFPE	GBM	70.9049	M	-4.91891	-4.96067	0.0538053	U	noncimp	IV	18.1333	1	1	RT	0.836394	128.607	57.702	GBM_RTK_II	0.840179
OM03251	Nordic	3	FFPE	GBM	70.5325	M	-5.82966	-4.9181	0.0353081	U	noncimp	IV	3.16667	1	1	RT	0.942428	126.542	56.0093	GBM_RTK_I	0.979196
OM03122	Nordic	3	FFPE	GBM	62.7406	M	-1.9303	-0.181447	0.958353	M	noncimp	IV	10.2667	1	1	RT	0.511393	118.157	55.4168	GBM_MES	0.959845
OM03101	Nordic	3	FFPE	GBM	66.1218	F	-3.28839	-3.72585	0.296585	U	noncimp	IV	3.4	1	1	RT	0.524857	70.1092	3.98736	GBM_MES	0.895591
OM03203	Nordic	3	FFPE	GBM	75.1129	M	0.141334	0.281658	0.990594	M	noncimp	IV	1.5	1	0	RT	0.794929	180.098	104.985	GBM_RTK_I	0.687206
OM03266	Nordic	3	FFPE	GBM	78.0589	F	0.957988	0.360159	0.994292	M	noncimp	IV	10.6	1	1	TMZ	0.780797	97.2289	19.17	GBM_RTK_I	0.978064
OM03228	Nordic	3	FFPE	GBM	70.1328	F	-4.4559	-4.0882	0.140069	U	noncimp	IV	14.7	1	1	RT	0.709685	120.083	49.9505	GBM_MES	0.603606
OM03253	Nordic	3	FFPE	GBM	74.7379	M	-3.64858	-1.91655	0.650847	M	noncimp	IV	2	1	3	RT	0.733047	89.9406	15.2027	GBM_RTK_II	0.597747
OM03143	Nordic	3	FFPE	GBM	64.0301	F	-4.28724	-4.87869	0.0788433	U	noncimp	IV	12.6667	1	2	RT	0.783735	152.636	88.6063	GBM_MES	0.569243
OM03123	Nordic	3	FFPE	GBM	66.3737	F	1.08048	0.705175	0.996106	M	noncimp	IV	6.66667	1	0	RT	0.817204	123.511	57.1371	GBM_RTK_I	0.510279
OM03105	Nordic	3	FFPE	GBM	78.7214	M	-5.2563	-4.89077	0.0483306	U	noncimp	IV	3.73333	1	2	RT	0.885736	106.669	27.9471	GBM_RTK_II	0.893526
OM03204	Nordic	3	FFPE	GBM	77.5989	M	0.364045	-0.857027	0.976326	M	noncimp	IV	5.66667	1	0	RT	0.617164	132.953	55.3543	GBM_MES	0.905119
OM03267	Nordic	3	FFPE	GBM	65.9083	M	-5.70638	-1.85417	0.400326	M	noncimp	IV	1.16667	1	1	RT	0.84735	174.395	108.487	GBM_RTK_II	0.939732
OM03263	Nordic	3	FFPE	GBM	73.5469	M	-5.79625	-4.379	0.0578325	U	noncimp	IV	2.36667	1	2	RT	0.502401	119.533	45.9862	GBM_MES	0.994399
OM03124	Nordic	3	FFPE	GBM	70.1656	M	-0.0703038	-0.357081	0.981177	M	noncimp	IV	3.66667	1	1	TMZ	0.589161	68.3506	-1.81499	GBM_MES	0.957123
OM03110	Nordic	3	FFPE	GBM	71.9179	F	-4.45596	1.65173	0.970775	M	noncimp	IV	4.1	1	0	RT	0.92318	141.165	69.2476	GBM_RTK_II	0.901307
OM03268	Nordic	3	FFPE	GBM	67.6742	F	-5.59472	-4.07677	0.0828379	U	noncimp	IV	9.9	1	1	RT	0.650381	77.0864	9.41223	GBM_MES	0.445763
MD1001	Nordic	3	FFPE	GBM	72.8734	M	-4.4066	-4.15277	0.136043	U	noncimp	IV	16.8667	1	1	TMZ	0.8612	112.585	39.7119	GBM_RTK_II	0.836277
OM03146	Nordic	3	FFPE	GBM	72.3368	F	-0.396879	-0.263902	0.979525	M	noncimp	IV	9.2	1	1	RT	0.745722	82.061	9.72425	GBM_RTK_I	0.462982
OM03127	Nordic	3	FFPE	GBM	64.9856	M	-4.70896	-5.04756	0.0553617	U	noncimp	IV	4.96667	1	0	RT	0.509464	82.0575	17.0719	GBM_MES	0.926616
OM03137	Nordic	3	FFPE	GBM	66.8857	F	0.83848	0.476555	0.994541	M	noncimp	IV	154.1	0	1	TMZ	0.741955	128.348	61.4619	GBM_RTK_II	0.728109
OM03269	Nordic	3	FFPE	GBM	76.23	M	-5.18763	-3.58939	0.149531	U	noncimp	IV	3.1	0	1	TMZ	0.701929	85.8629	9.63289	GBM_MES	0.598467
MD1003	Nordic	3	FFPE	GBM	69.9658	M	-4.90755	-3.10579	0.241839	U	noncimp	IV	1.83333	1	1	RT	0.675739	93.1988	23.233	GBM_MES	0.536815
OM03152	Nordic	3	FFPE	GBM	74.9377	F	-4.92866	-2.92943	0.270842	U	noncimp	IV	13.5333	1	1	TMZ	0.764231	135.211	60.2733	GBM_MES	0.661755
OM03128	Nordic	3	FFPE	GBM	70.9076	F	1.02404	1.01307	0.996981	M	noncimp	IV	6	1	1	RT	0.971147	113.184	42.2761	GBM_RTK_I	0.999073
OM03138	Nordic	3	FFPE	GBM	65.4428	M	-3.77761	-4.3864	0.150146	U	noncimp	IV	4.96667	1	1	TMZ	0.979996	103.511	38.068	GBM_RTK_II	0.672474
OM03212	Nordic	3	FFPE	GBM	74.8063	F	1.95095	-0.165022	0.994497	M	noncimp	IV	0.4	1	2	RT	0.942363	94.2561	19.4498	GBM_RTK_I	0.745558
OM03270	Nordic	3	FFPE	GBM	74.4887	M	0.592566	0.103769	0.991251	M	noncimp	IV	9.16667	1	1	TMZ	0.750813	80.2761	5.78739	GBM_RTK_II	0.870953
OM03076	Nordic	3	FFPE	GBM	70.3929	M	-5.27854	-4.97443	0.0443879	U	noncimp	IV	7.03333	1	2	TMZ	0.576243	113.366	42.9735	GBM_MES	0.985748
MD1004	Nordic	3	FFPE	GBM	69.4949	M	-4.89383	-2.98568	0.264228	U	noncimp	IV	16.0667	1	1	TMZ	0.875054	83.577	14.0821	GBM_MID	0.994933
OM03180	Nordic	3	FFPE	GBM	75.1951	M	-4.06566	-4.55251	0.11515	U	noncimp	IV	7.06667	1	1	TMZ	0.577389	104.543	29.3482	GBM_MES	0.341254
OM03129	Nordic	3	FFPE	GBM	75.0965	F	-2.74631	-3.25549	0.46453	M	noncimp	IV	4.16667	1	2	RT	0.828461	124.97	49.8732	GBM_RTK_II	0.884521
OM03141	Nordic	3	FFPE	GBM	70.0862	M	-0.421328	-1.16567	0.953448	M	noncimp	IV	9.93333	1	3	RT	0.617338	93.7676	23.6814	GBM_MES	0.749089
OM03248	Nordic	3	FFPE	GBM	65.4292	M	1.13614	0.526342	0.99554	M	noncimp	IV	13.9333	1	1	TMZ	0.897308	101.841	36.4119	GBM_RTK_I	0.998259
OM03114	Nordic	3	FFPE	GBM	70.4175	F	-2.55657	-4.55622	0.22319	U	noncimp	IV	2.93333	1	1	RT	0.900871	96.9465	26.529	GBM_RTK_I	0.71978
OM03083	Nordic	3	FFPE	GBM	80.2875	M	-4.09392	-5.04666	0.0750289	U	noncimp	IV	9.66667	1	0	TMZ	0.575421	73.0928	-7.19472	GBM_MES	0.627663
OM03099	Nordic	3	FFPE	GBM	62.2396	M	-0.298478	-0.0657056	0.983751	M	noncimp	IV	5.86667	1	1	RT	0.755358	57.9012	-4.33839	GBM_MES	0.558929
OM03189	Nordic	3	FFPE	GBM	72.7775	F	0.730303	1.4852	0.997723	M	noncimp	IV	12.3	1	0	RT	0.968649	146.804	74.0262	GBM_RTK_I	0.575421
OM03240	Nordic	3	FFPE	GBM	73.8754	M	0.865374	1.09697	0.996963	M	noncimp	IV	13.7333	1	1	TMZ	0.94804	128.265	54.3895	GBM_RTK_II	0.576188
OM03145	Nordic	3	FFPE	GBM	64.9665	F	-4.94904	-4.01458	0.118528	U	noncimp	IV	6.46667	1	1	RT	0.765539	66.7796	1.81315	GBM_MES	0.608051
OM03252	Nordic	3	FFPE	GBM	76.6051	M	1.84681	0.49009	0.996824	M	noncimp	IV	9.93333	1	2	TMZ	0.938111	131.165	54.5601	GBM_RTK_II	0.521811
OM03115	Nordic	3	FFPE	GBM	64.7009	M	0.247433	-0.426706	0.982987	M	noncimp	IV	8.13333	1	0	TMZ	0.923928	119.91	55.2088	GBM_RTK_I	0.90574
OM03227	Nordic	3	FFPE	GBM	72.5667	M	1.82901	3.10793	0.999716	M	noncimp	IV	12.8	1	0	RT	0.927114	153.156	80.5889	GBM_RTK_II	0.650344
OM03085	Nordic	3	FFPE	GBM	79.9261	M	-3.83865	-4.42167	0.142058	U	noncimp	IV	9.3	1	1	TMZ	0.720322	136.461	56.5345	GBM_MES	0.77518
OM03102	Nordic	3	FFPE	GBM	70.7762	F	0.831625	-2.12892	0.941999	M	noncimp	IV	9.13333	1	1	TMZ	0.431507	95.4375	24.6613	GBM_MES	0.965963
OM03190	Nordic	3	FFPE	GBM	70.7817	M	-4.9917	-5.0457	0.0481438	U	noncimp	IV	12.9	1	0	RT	0.904609	114.841	44.0595	GBM_RTK_II	0.894988
OM03159	Nordic	3	FFPE	GBM	67.4086	M	-1.83279	-1.62583	0.864034	M	noncimp	IV	3.83333	1	2	RT	0.824556	135.717	68.308	GBM_RTK_II	0.685894
MD1014	Nordic	3	FFPE	GBM	71.7509	F	-4.59211	-4.72151	0.0777553	U	noncimp	IV	7.6	1	2	TMZ	0.726022	102.319	30.5682	GBM_RTK_II	0.627645
MD1043	Nordic	3	FFPE	GBM	68.6872	M	0.516894	1.52786	0.997551	M	noncimp	IV	24.7333	1	1	RT	0.899042	106.525	37.8374	GBM_MID	0.95426
OM03167	Nordic	3	FFPE	GBM	74.1602	M	-4.86195	-4.88856	0.0589536	U	noncimp	IV	7.26667	1	0	TMZ	0.762296	112.339	38.1788	GBM_RTK_II	0.59964
MD1016	Nordic	3	FFPE	GBM	66.1793	F	-4.40532	-4.00579	0.152942	U	noncimp	IV	10.8333	1	0	RT	0.890672	118.186	52.0063	GBM_RTK_II	0.872338
MD1047	Nordic	3	FFPE	GBM	70.2943	F	-5.64134	-5.82573	0.0171357	U	noncimp	IV	8.16667	1	0	TMZ	0.57999	75.363	5.06869	GBM_RTK_I	0.124831
OM03169	Nordic	3	FFPE	GBM	70.7707	F	-4.1369	-2.02869	0.564999	M	noncimp	IV	12.5333	1	2	RT	0.784647	121.024	50.2529	GBM_RTK_II	0.578494
MD1021	Nordic	3	FFPE	GBM	69.5578	F	-5.52601	-4.90689	0.0415964	U	noncimp	IV	13.5	1	2	TMZ	0.916314	100.267	30.7092	GBM_RTK_I	0.999082
MD1049	Nordic	3	FFPE	GBM	66.36	F	-5.59491	-5.3151	0.0278749	U	noncimp	IV	4.83333	1	1	RT	0.424711	78.6977	12.3377	GBM_MES	0.73671
OM03064	Nordic	3	FFPE	GBM	75.5428	M	-2.44313	-0.447026	0.932113	M	noncimp	IV	0.4	1	1	RT	0.862723	125.713	50.1705	GBM_RTK_II	0.845831
MD1024	Nordic	3	FFPE	GBM	74.3765	M	-1.24308	-0.877194	0.945506	M	noncimp	IV	5.5	1	2	TMZ	0.751929	88.1192	13.7427	GBM_MES	0.555655
MD1050	Nordic	3	FFPE	GBM	70.5298	F	-4.43136	-4.91595	0.0711829	U	noncimp	IV	13.2	1	2	RT	0.857503	132.304	61.7742	GBM_RTK_I	0.951631
OM03068	Nordic	3	FFPE	GBM	67.2088	M	-4.25604	-4.2119	0.138958	U	noncimp	IV	13.5	1	0	RT	0.629882	75.964	8.75515	GBM_MES	0.886259
MD1028	Nordic	3	FFPE	GBM	66.5517	M	-4.9276	-5.43142	0.0353052	U	noncimp	IV	9.9	1	0	TMZ	0.737054	109.031	42.479	GBM_RTK_II	0.508612
MD1054	Nordic	3	FFPE	GBM	72.898	F	-4.05873	-4.82168	0.0923808	U	noncimp	IV	6.2	1	1	RT	0.881765	89.8506	16.9526	GBM_RTK_II	0.609967
OM03071	Nordic	3	FFPE	GBM	71.2498	M	-4.60411	-4.34822	0.105861	U	noncimp	IV	8.63333	1	0	TMZ	0.730254	106.623	35.3734	GBM_MES	0.898938
MD1031	Nordic	3	FFPE	GBM	61.2457	F	0.196539	-0.27386	0.984804	M	noncimp	IV	14.3	1	0	RT	0.878111	157.595	96.3492	GBM_RTK_II	0.902777
MD1056	Nordic	3	FFPE	GBM	75.2444	M	-4.44973	-4.62485	0.0904093	U	noncimp	IV	8	1	1	RT	0.662837	116.342	41.0973	GBM_MES	0.633973
OM03072	Nordic	3	FFPE	GBM	60.052	M	-4.7649	-4.79015	0.0673633	U	noncimp	IV	6.7	1	0	TMZ	0.658433	80.4492	20.3972	GBM_MES	0.88291
MD1033	Nordic	3	FFPE	GBM	68	F	-4.27122	-4.78556	0.0860027	U	noncimp	IV	3.43333	1	1	RT	0.784149	102.676	34.6759	GBM_RTK_II	0.785637
OM03078	Nordic	3	FFPE	GBM	78.2067	M	-5.60449	-5.16253	0.0318159	U	noncimp	IV	10.1333	1	1	RT	0.827407	119.795	41.5884	GBM_RTK_II	0.903932
OM03067	Nordic	3	FFPE	GBM	75.0253	M	-6.04439	-4.53421	0.0445648	U	noncimp	IV	6.03333	1	1	TMZ	0.912793	127.582	52.5566	GBM_RTK_I	0.969644
MD1034	Nordic	3	FFPE	GBM	64.0164	M	-5.31359	-5.25777	0.0338832	U	noncimp	IV	3	1	2	RT	0.412672	74.3774	10.361	CONTR_INFLAM	0.57181
OM03080	Nordic	3	FFPE	GBM	74.9432	M	-4.16894	-4.2218	0.143412	U	noncimp	IV	11.1	1	1	TMZ	0.790281	98.1949	23.2517	GBM_RTK_II	0.795787
OM03069	Nordic	3	FFPE	GBM	60.8898	F	-3.7665	-2.41095	0.52562	M	noncimp	IV	2.03333	1	1	RT	0.307998	71.4561	10.5663	CONTR_INFLAM	0.998038
MD1036	Nordic	3	FFPE	GBM	60.7118	M	0.155714	-3.43874	0.771672	M	noncimp	IV	16.2667	1	0	RT	0.711112	89.6605	28.9487	GBM_MES	0.80618
OM03094	Nordic	3	FFPE	GBM	83.0637	M	-5.78604	-5.19291	0.0282144	U	noncimp	IV	1.2	1	2	TMZ	0.43914	79.1232	-3.94049	GBM_MES	0.359328
MD1037	Nordic	3	FFPE	GBM	68.386	F	0.0433695	-0.508056	0.979642	M	noncimp	IV	11.6667	1	1	RT	0.709531	93.6643	25.2783	GBM_RTK_II	0.704446
OM03103	Nordic	3	FFPE	GBM	64.6133	M	-5.35977	-5.33386	0.0309123	U	noncimp	IV	3.06667	1	1	TMZ	0.303314	57.6534	-6.95994	CONTR_INFLAM	0.986167
OM03066	Nordic	3	FFPE	GBM	70.13	M	-4.94347	-3.69101	0.153978	U	noncimp	IV	5.66667	1	2	TMZ	0.86807	102.364	32.2336	GBM_RTK_I	0.996387
MD1040	Nordic	3	FFPE	GBM	72.178	M	-0.35343	-2.15018	0.895032	M	noncimp	IV	3.06667	1	1	RT	0.634222	105.487	33.3093	GBM_MES	0.791218
OM03164	Nordic	3	FFPE	GBM	74.2669	M	-3.25991	-1.5941	0.75517	M	noncimp	IV	8	1	1	RT	0.780617	146.497	72.2304	GBM_MES	0.611019
OM03070	Nordic	3	FFPE	GBM	68.0684	F	0.43632	0.832097	0.995143	M	noncimp	IV	21.6667	1	1	RT	0.855815	140.444	72.3753	GBM_RTK_II	0.870126
MD1042	Nordic	3	FFPE	GBM	63.9644	M	-5.49504	-4.92227	0.0416794	U	noncimp	IV	3.46667	1	2	RT	0.292725	51.7928	-12.1716	CONTR_INFLAM	0.983198
OM03166	Nordic	3	FFPE	GBM	67.9042	M	-5.54363	-5.22473	0.0310381	U	noncimp	IV	2.56667	1	1	TMZ	0.952938	132.879	64.975	GBM_RTK_I	0.973193
OM03188	Nordic	4	FFPE	GBM	74.9213	M	-4.76484	-5.41096	0.0390515	U	noncimp	IV	5.2	1	0	RT	0.683087	106.84	31.9191	GBM_MES	0.634391
MD1015	Nordic	4	FFPE	GBM	62.7132	M	-4.29286	-5.59358	0.0421503	U	noncimp	IV	16.8	1	0	TMZ	0.427548	67.4133	4.70007	CONTR_INFLAM	0.998959
OM03165	Nordic	4	FFPE	GBM	70.82	M	-3.9062	-2.7788	0.42266	M	noncimp	IV	4.5	1	0	RT	0.526739	92.9902	22.1702	CONTR_INFLAM	0.863745
OM03125	Nordic	5	FFPE	GBM	64.1396	M	-5.30554	-6.05717	0.0165167	U	noncimp	IV	5.86667	1	1	RT	0.518718	84.8539	20.7143	GBM_MES	0.949544
OM03200	Nordic	5	FFPE	GBM	77.848	M	-4.75126	-5.57958	0.0338265	U	noncimp	IV	1	1	1	RT	0.713616	73.1994	-4.64856	GBM_RTK_I	0.253319
OM03244	Nordic	5	FFPE	GBM	70.8282	M	-2.68422	-1.1467	0.863459	M	noncimp	IV	8.36667	1	0	RT	0.710887	78.3866	7.55838	GBM_RTK_II	0.711682
MD1000	Nordic	5	FFPE	GBM	68.0219	F	-2.69476	-1.30446	0.844567	M	noncimp	IV	12.9	1	1	RT	0.714136	99.5155	31.4936	GBM_RTK_II	0.473311

## Sheet: Description
Variable	Description
Sample_Name	name of the samples
Study	identifier for the study
Batch	batch identifier
Tissue	tissue type (Frozen or FFPE)
type	GBM
age	patient age [years]
sex	sex of the patient (M or F)
cg12434587	mvalue for the probe cg12434587 loacted on the MGMT promoter (see Bady et al. 2012)
cg12981137	mvalue for the probe cg12981137 loacted on the MGMT promoter (see Bady et al. 2012)
PROBSTP27	Probability of MGMT promoter methylaion (see Bady et al . 2012)
MGMTSTP27	MGMT promoter methylation status (M or U, see Bady et al. 2012)
hCIMP	CIMP status , classified as cimp, noncimp (hierarchical clustering based on Ward algorithm and Euclidean distance)
grade	WHO grade of glioma
OS_month	overall survival [month]
OS_status	overall survival status (1: dead, 0: alive)
performanceScore	WHO performance scores (0,1,2,3)
Treatment	Tretament (RT, RT+TMZ or TMZ)
HMpurity	Purity of the samples estimated with DNA methylation information (HM-450K)
DNAmage	DNA methylation age, predicted age [years] estimated with DNA methylation (Clock model)
Accel	DNA methylation age acceleration (age - DNAmage)
MNPbrainCAL_11.4	Classification from MNP classifier (version 11.4) (see Capper et al 2018)
MNPbrainCALscore_11.4	Calibrated score for the classification from MNP classifier (version 11.4) (see Capper et al 2018)
